# Supplementary material for: Investigating Apple Rubbery Wood Virus 2: HTS-Based Detection in Hungary and Involvement of sRNA-Based Regulation Processes During Its Infection
Source: Viruses. 2025 Oct 20;17(10):1394. doi: 10.3390/v17101394 (PMC12568118; doi:10.3390/v17101394)
Supplement: Supplementary file 1 [file viruses-17-01394-s001.zip]

Archive with 2 entries (2 files):
- viruses-3871230-supplementary-tables.xlsx
- viruses-3871230-supplementary-figures.pdf
