# Supplementary material for: Investigating Apple Rubbery Wood Virus 2: HTS-Based Detection in Hungary and Involvement of sRNA-Based Regulation Processes During Its Infection
Source: Viruses. 2025 Oct 20;17(10):1394. doi: 10.3390/v17101394 (PMC12568118; doi:10.3390/v17101394)
Supplement: Supplementary file 1 [file viruses-17-01394-s001.zip › viruses-3871230-supplementary-tables.xlsx]

## Sheet: list
List of STables
Table S1
Information on the samples, which were tested for the presence of ARWV2 in the survey
Table S2
Initial statistics of the sequenced small RNA libraries.
Table S3
Detailed results of the bioinformatics analysis of small RNA HTS of different libraries for ARWV2
Table S4
Sequences of the PCR primers used or for (a) virus detection, or for (b) functional analysis of the endogenous genes with their appropriate references
Table S5
List of ARWV2 derived sequences which were deposited into the NCBI GenBank
Table S6
Virus records of ARWV2 in the NCBI, highlighting the sequences which were used in the Phylogenetic analyses
Table S7
Percent identity matrix of the ARWV2 partial A/L, B/M and C/S segment sequences used in the phylogenetic analysis.
Table S8
List of the miRNAs whose expression showed the biggest change during the ARWV2 infection
Table S9
Comparison of the expression of sRNAs of the ARWV2 infected and non-infected libraries, targeting the genes on the phenylpropanoid pathway

## Sheet: Table S1
	Table S1
	Information on the samples, which were tested for the presence of ARWV2 in the survey
	Type of sample	Species	Cultivar	ARWV2 positive/tested
	Old, certified stock collection_2019 Erd	apple	Ozark gold	2/4
			Jonagold	0/4
			Florina	0/1
			Jim Brian	0/4
			Jeasymac	0/3
			Jonica	1/2
			Regal prince	0/4
			Redwinter	0/4
			Top spur	0/4
	Old cultivar collection_2019 Erd		Nyári fontos	1/1
			Téli arany parmen	0/1
			Fertődi téli	0/1
			Akane	1/1
			Starking Nm. 251	0/1
			Jonatán M41	1/1
			Jonagold (12/5Ny)	0/1
			Mutsu	0/1
			Idared	0/1
			Gloster	0/1
			Freedom	0/1
			Elstar	0/1
			Florina	0/1
			Charden	0/1
			Jerseymac	0/1
			Red Elstar	0/1
			Regal Prince	0/1
	New apple stock collection_2020 Erd		Idared	0/1
			Jonathan M.41	0/1
			Golden Reiders	0/1
			Granny Smith	1/1
			Braeburn	0/1
			Mutsu	0/1
			Regal Prince	0/1
			Florina	0/1
			Red Elstar	0/1
			Tenroy	0/1
	Production garden_2020 Olcsvaapáti		Reglindis AP1	0/1
			Reglindis AP2	0/1
			Remo AP3	0/1
			Reglindis E1	1/1
			Remo E2	1/1
			Remo E3	0/1
			Rebella	0/1
			Remo	0/1
			Relinda	0/1
			Reglindis	1/1
			Renora	0/1
	Stock collection_2021 Erd		Golden Del. Reinders	1/1
			Jonagold Schneica	0/1
		quince	Bereczki	1/1
		pear	Packhams Triumph	1/1
			Tongre	1/1
			Vilmos	1/1
			Clapp kedveltje	0/1
			Bosc kobak	0/1
			Piros vilmos	1/1
			dr.Guyot Gyula	0/1
			Piros clapp	0/1
		rootstock	MM-106	0/2
			BA-29	1/2

## Sheet: Table S2
	Table S2
	Initial statistics of the sequenced small RNA libraries.
	The raw fastq files can be accessed at NCBI GEO.
	sRNA HTS library code	Sequenced reads	Trimmed reads all (containing redundants)	Non-redundant reads	Number of contigs	GEO ID
	1_ZSz	13019074	12871893	3058756	5227	GSE205183
	2_SZH	13464023	13276851	3564414	5798
	3_SS	7625565	7599402	2421000	5805
	4_idared	10335283	10153873	2320354	3133
	5_golden	10610171	10488428	2467873	6066
	6_JG	8995818	8918732	1972089	2333
	7_Freedom	9633074	9532059	1812121	2573
	8_RosmertaI	10797085	10722738	2379037	5497
	9_HesztiaI	8793412	8706354	1806646	3295
	10_ArtemiszI	11361101	11361101	2397788	4922
	11_CordeliaI	12375919	12375919	12337829	4512
	12_RosmertaSz	10874367	10832452	3050674	4513
	13_HesztiaSz	11576107	11540108	2742903	5363
	14_ArtemiszSz	12302053	12302053	12253249	5460
	15_CordeliaSz	9926631	9872696	3050674	4512
	16_apple	20400346	19829423	5994631	14220
	177_AP1	8564010	8563331	2086024	2233	GSE306190
	178_AP2	17097273	17095937	4241696	8369
	179_AP3	10677149	9524484	705235	2140
	180_E1	11550143	7247262	1780441	8560
	181_E2	19282397	19016947	2342127	31014
	182_E3	16871657	16588649	2677053	22876

## Sheet: Table S3
	Table S3
	Detailed results of the bioinformatics analysis of small RNA HTS of different libraries for ARWV2
		RT-PCR could validate the presence of the virus		coverage of the viral genome	0.5
					0.6
	Library code	Type of analysis	ARWV2_L	ARWV2_Ma	ARWV2_Mb	ARWV2_Sa	ARWV2_Sb	ARWV2 total
			NC_055534	NC_055536	NC_055537	NC_055535	NC_055533
	1_Zsz	number of contigs	0	0	0	0	0
		number of non-redundant reads	563	97	124	98	101		13
		number of redundant reads	1122	171	185	159	240	1877
		RPM	86.3077	13.1538	14.2308	12.21	18.43	144.332
		coverage of the viral genome (%)	58	56	58	60	48
	2_SZH	number of contigs	0	0	0	0	0
		number of non-redundant reads	636	138	138	128	98
		number of redundant reads	1452	273	334	186	326	2571
		RPM	107.84	20.28	24.8	13.81	24.21	190.94
		coverage of the viral genome (%)	67	68	63	64	62
	3_SS	number of contigs	0	0	0	0	0
		number of non-redundant reads	467	69	95	92	79
		number of redundant reads	829	92	303	106	117	1447
		RPM	108.7	12	40	14	15.34	190.04
		coverage of the viral genome (%)	58	50	48	47	62
	4_idared	number of contigs	0	0	0	0	0
		number of non-redundant reads	363	69	76	81	69
		number of redundant reads	592	104	176	100	150	1122
		RPM	57	10.6	17	10	14.5	109.1
		coverage of the viral genome (%)	49	52	45	50	50
	5_golden	number of contigs	0	0	0	0	0
		number of non-redundant reads	340	55	68	88	75
		number of redundant reads	573	91	129	124	134	1051
		RPM	54	8.5	12.6	11.6	12.6	99.3
		coverage of the viral genome (%)	49	39	48	54	57
	6_JG	number of contigs	0	0	0	0	0
		number of non-redundant reads	353	46	85	115	73
		number of redundant reads	575	79	117	191	128	1090
		RPM	63.91	8.7	13	21.2	14.22	121.03
		coverage of the viral genome (%)	48	40	42	54	46
	7_Freedom	number of contigs	0	0	0	1	0
		number of non-redundant reads	366	485	65	783	57
		number of redundant reads	499	1819	153	3051	83	5605
		RPM	51.8	188	15.88	316.7	8.6	580.98
		coverage of the viral genome (%)	54	92	35	92	45
	8_RosmertaI	number of contigs	0	0	0	0	0
		number of non-redundant reads	399	74	82	76	80
		number of redundant reads	779	129	114	172	296	1490
		RPM	72	12	10.5	15.93	27.4	137.83
		coverage of the viral genome (%)	53	54	46	48	55
	9_HesztiaI	number of contigs	0	0	0	0	0
		number of non-redundant reads	279	51	47	40	55
		number of redundant reads	518	59	67	61	81	786
		RPM	58.9	6.7	7.6	6.9	9.2	89.3
		coverage of the viral genome (%)	39	28	37	44	45
	10_ArtemiszI	number of contigs	0	0	0	0	0
		number of non-redundant reads	423	66	98	98	82
		number of redundant reads	790	232	232	125	123	1502
		RPM	69.5	20.42	20.42	11	10.82	132.16
		coverage of the viral genome (%)	52	49	44	51	49
	11_CordeliaI	number of contigs	0	0	0	0	0
		number of non-redundant reads	423	66	98	98	82
		number of redundant reads	790	104	232	125	123	1374
		RPM	63.8	8.4	18.7	10	9.9	110.8
		coverage of the viral genome (%)	52	46	51	64	52
	12_RosmertaSz	number of contigs	0	0	0	0	0
		number of non-redundant reads	543	116	107	125	100
		number of redundant reads	1064	177	178	164	221	1804
		RPM	97.8	16.2	16.36	15	20.32	165.68
		coverage of the viral genome (%)	64	56	62	70	55
	13_HesztiaSz	number of contigs	0	0	0	0	0
		number of non-redundant reads	513	86	95	81	86
		number of redundant reads	1163	132	169	121	164	1749
		RPM	101.13	114	14.5	10.45	14.16	254.24
		coverage of the viral genome (%)	55	57	59	54	67
	14_ArtemiszSz	number of contigs	0	0	0	0	0
		number of non-redundant reads	538	108	123	104	125
		number of redundant reads	1083	164	448	131	261	2087
		RPM	88	1	36.4	0.8	0.08	126.28
		coverage of the viral genome (%)	64	60	55	56	51
	15_CordeliaSz	number of contigs	0	0	0	0	0
		number of non-redundant reads	543	116	107	125	100
	48_CordeliaSZ	number of redundant reads	1060	156	365	112	111	1804
		RPM	106.7	15.71	3.6	11.2	11.18	148.39
		coverage of the viral genome (%)	60	59	57	58	54
	16_apple	number of contigs	0	0	0	0	0
		number of non-redundant reads	1239	235	220	259	249
		number of redundant reads	2617	446	530	382	459	4434
		RPM	128	21.86	26	18.72	22.4	216.98
		coverage of the viral genome (%)	85	80	75	80	83
	17_ReglindisAP1	number of contigs	0	0	0	0	0
		number of non-redundant reads	63	45	54	254	45
		number of redundant reads	90	56	75	473	56	750
		RPM	10.5	6.5	8.7	55.2	6.5	87.4
		coverage of the viral genome (%)	45	38	40	45	43
	18_ReglindisAP2	number of contigs	0	0	0	0	0
		number of non-redundant reads	128	88	86	469	111
		number of redundant reads	353	150	167	1184	248	2102
		RPM	20.6	8.7	9.7	69.2	14.5	122.7
		coverage of the viral genome (%)	67	68	58	62	69
	19_RemoAP3	number of contigs	0	0	0	0	0
		number of non-redundant reads	12	1	12	40	9
		number of redundant reads	15	3	17	49	17	101
		RPM	1.4	0.28	1.5	4.5	1.5	9.18
		coverage of the viral genome (%)	0	0	0	0	0
	20_ReglindisE1	number of contigs	0	0	0	0	0
		number of non-redundant reads	28	27	38	154	36
		number of redundant reads	41	40	51	197	47	376
		RPM	3.5	3.4	4.4	17	4	32.3
		coverage of the viral genome (%)	27	38	33	32	30
	21_RemoE2	number of contigs	0	0	0	0	0
		number of non-redundant reads	113	50	72	308	47
		number of redundant reads	736	150	267	1632	129	2914
		RPM	38	7.7	13.8	84.6	6.6	150.7
		coverage of the viral genome (%)	46	45	45	45	44
	22_RemoE3	number of contigs	0	0	0	0	0
		number of non-redundant reads	86	84	84	374	83
		number of redundant reads	192	177	194	1094	201	1858
		RPM	11.3	10.4	11.5	64.8	12.4	110.4
		coverage of the viral genome (%)	86	52	58	52	53

## Sheet: Table S4
	Table S4
	Sequences of the PCR primers used or for (a) testing the quality of the cDNA, (b) virus detection, or for (c) functional analysis of the endogenous genes with their appropriate references
(a)	Name of the targeted gene		Primer Name	Primer Sequence (5'-3')	size of the amplified product	annelling T with Phire DNA Polymerase	Reference*
	actin		Md_actinF	GGAACTGGAATGGTGAAGGC	719 bp	55 °C	Varallyay et al., 2022
			Md_actin_R	GCTCCAATTGTGATGACTTG
(b)	Virus	Segment	Primer Name	Primer Sequence (5'-3')	Position on the reference genome	Funcion of the amplified region	size of the amplified product	annelling T with Q5	Genome used as a reference	Reference*
	ARWV2	L	ARWV2_L_257F	TGTGTCTCTTATGCAATCTCAGGTC	257-281	Rdrp	520 bp	65 °C	NC_055534	Rott el al.,2018
			ARWV2_L_776R	ATCTTCCACATGCTTGACGAC	776-746
		M	ARWV2_Ma_10F	CAACAGAGAAAGAACTACTTG	10-30.	MP	666 bp	60 °C	NC_055536	This study
			ARWV2_Ma_675R	GCCACCCAATTCACTTCATC	675-656					Rott el al.,2018
		S	ARWaV2_310F	AGAGGGAACATTCGAGAGGA	310-328	CP	515 bp	65 °C	NC_055535	This study designed by Igor Koloniuk.
			ARWaV2_824R	CCATATTTCCCATGTGAATCAAGAC	824-800
			ARWV2_Sa_480F	ATGTTGCATCACAGCTATTGGC	480-501		922 bp	60 °C		Minutolo et al.,2023
			ARWV2_Sa_1402R	TGTTGACATTTGATTATCATG	1402-1382					This study
(c)	Name of the targeted gene		Primer Name	Primer Sequence (5'-3')	Position on the reference genome	Funcion of the amplified region	size of the amplified product	annelling T with Evagreen buffer	Genome used as a reference	Reference*
	MD12G1116700 (PAL1C)		MdPAL1C_506F	CACCGGAGAACAAAGCAAGG	506-525	Lignin biosynthetic pathway gene	102bp	60	Malus_x_domestica-genome_GDDH13_v1.1	This study
			MdPAL1C_ 607R	TGGTAGTGTGTGGCCTGATTC	607-587
	MD07G0009500(actin)		MdACT_F	TTGATCCAGTTGTGCGAGGTC	275-295	housekeeping genes	150 bp
			MdACT_R	CTCTGACAGCCTTGGGAGTAC	424-404
	MD12G0080700(ubiqutin)		MdUBC_F	ATCAGCTTTGAATGAACAGGC	674-694		82bp
			MdUBC_R	TCCAGTATAAAGCCTTGCATGTC	755-733
	References:	Rott el al.(2018), Plant Disease 2018, 102, 1254-1263, doi:10.1094/pdis-06-17-0851-re
		Varallyay et al.(2022), Viruses 2022, 14, 2347, doi.org/10.3390/v14112347
		Minutolo et al.(2023), Journal of Plant Pathology 2023, 105, 567-572, doi:10.1007/s42161-023-01316-1.

## Sheet: Table S5
	Table S5
	List of ARWV2 derived sequences which were deposited into the NCBI GenBank						identical sequences are marked with the same colour, variants sequenced ones left white
	Host	Year	Geographical origin	Cultivar	Variant name	Segment	GenBank accession number	identity to the reference on nt level	identity to the reference on aa level
	apple	2015	Zalaszántó	Fuji	HUA	Sa	PX052001	98.441	98.83	1
	apple	2015	Újfehértó	Freedom	HUB	Sa	PX052002	98.635	98.83	2
	apple	2015	Újfehértó	Freedom	HUB	Ma	PX052010		100
	apple	2015	Újfehértó	Freedom	HUB	L	PX052011		99
	apple	2015	Újfehértó	Hesztia_i	HUC	Sa	PX052003	98.441	98.25	3
	apple	2015	Soroksár	Rosmerta_sz	HUB	Sa	PX052002
	apple	2017	Erd	Ozak Gold	HUD	Sa	PX052004	98.441	98.25	4
	apple	2018	Erd	Regal Prince	HUB	Sa	PX052002
	apple	2017	Olcsvaapáti	Reglindis	HUD	Sa	PX052004
	apple	2017	Olcsvaapáti	Remo	HUB	Sa	PX052002
	apple	2019	Erd	Ozak Gold	HUE	Sa	PX052005	98.441	98.25	5
	apple	2019	Erd	Ozak Gold	HUB	Sa	PX052002
	apple	2019	Erd	Jonica	HUB	Sa	PX052002
	apple	2019	Erd	Nyári fontos	HUB	Sa	PX052002
	apple	2019	Erd	Akane	HUF	Sa	PX052006	98.441	98.25	6
	apple	2019	Erd	Jonatán M41	HUB	Sa	PX052002
	apple	2020	Erd	Granny Smith	HUB	Sa	PX052002
	apple	2020	Olcsvaapáti	Reglindis E1	HUC	Sa	PX052003
	apple	2021	Erd	Golden Del. Reinders	HUG	Sa	PX052007	98.441	98.25	7
	birch	2021	Erd	Bereczki	HUH	Sa	PX052008	98.441	98.25	8
	pear	2021	Erd	Packhams Triumph	HUH	Sa	PX052008
	pear	2021	Erd	Tongre	HUB	Sa	PX052002
	pear	2021	Erd	Vilmos	HUI	Sa	PX052009	98.246	98.83	9
	pear	2021	Erd	Piros vilmos	HUB	Sa	PX052002
	rootstock	2021	Erd	BA-29	HUH	Sa	PX052008

## Sheet: Table S6
Table S6
Virus records of ARWV2 in the NCBI, highlighting the sequences which were used in the Phylogenetic analyses
Accession	Organism_Name	Isolate	Segment	Length	Country	Host	Citation	doi
NC_055534	Apple rubbery wood virus 2	R12	L	7340	Germany	Malus	Rott et al 2018	DOI: 10.1094/PDIS-06-17-0851-RE
MF062128	Apple rubbery wood virus 2	982-11	L	7370
MF062133	Apple rubbery wood virus 2	355-1	L	7381
MF062144	Apple rubbery wood virus 2	R7	L	7369
NC_055536	Apple rubbery wood virus 2	R12	Ma	1581
MF062145	Apple rubbery wood virus 2	R7	Ma	1586
NC_055537	Apple rubbery wood virus 2	R12	Mb	1617
MF062134	Apple rubbery wood virus 2	355-1	Mb	1618
NC_055535	Apple rubbery wood virus 2	R12	Sa	1463
MF062135	Apple rubbery wood virus 2	355-1	Sa	1460
MF062146	Apple rubbery wood virus 2	R7	Sa	1489
NC_055533	Apple rubbery wood virus 2	R12	Sb	1319
MF062129	Apple rubbery wood virus 2	982-11	Sb	1082
OP547332	Apple rubbery wood virus 2	Fuji-BJ	L	7376	Brazil	Malus domestica	Nickel et al., 2020	DOI: 10.1007/s13314-023-00492-4
MK936230	Apple rubbery wood virus 2	BR-Gala	L	7349
OP547334	Apple rubbery wood virus 2	Fuji-BJ	Ma	1476
MK936229	Apple rubbery wood virus 2	BR-Gala	Ma	1512
OP547335	Apple rubbery wood virus 2	Fuji-BJ	Mb	1611
MN652010	Apple rubbery wood virus 2	Braeburn2	Sa	272
MK936228	Apple rubbery wood virus 2	BR-Gala	Sa	1450
OP547336	Apple rubbery wood virus 2	Fuji-BJ	Sb	1326
OP547333	Apple rubbery wood virus 2	Fuji-BJ	Sa	1472
OK562688	Apple rubbery wood virus 2	CE-c3	L	7377	Italy	Malus domestica	Minutolo et al., 2021	doi.org/10.3390/plants10112390
OK562689	Apple rubbery wood virus 2	CE-c3	M	1620
OK562690	Apple rubbery wood virus 2	CE-c3	S	1501
MT733339-MT364374	Apple rubbery wood virus 2	Qingming-2		different lenght	China	Malus domestica	Hu et al., 2021	doi.org/10.1094/PDIS-04-20-0864-PDN
MT364372	Apple rubbery wood virus 2	Q2	L	717
MT364373	Apple rubbery wood virus 2	Q2	Ma	645
MT364374	Apple rubbery wood virus 2	Q2	Sa	657
MW556304	Apple rubbery wood virus 2	SZ-CG	S	428	China	Pyrus communis	Ma et al, 2021	doi.org/10.1111/ppa.13375
MW281497	Apple rubbery wood virus 2	H2802	L	7370	USA	Malus sp.	Diaz-Lara et al.,2021	doi.org/10.1111/jph.13051
MW281501	Apple rubbery wood virus 2	H2803	L	6153
MN163133	Apple rubbery wood virus 2	S17E2	L	7370	China	Pyrus communis	Wang et al.,2019	DOI: 10.1094/PDIS-07-19-1451-PDN
MN163134	Apple rubbery wood virus 2	S17E2		1594
MN163135	Apple rubbery wood virus 2	S17E2	Sa	1486
MZ819704	Apple rubbery wood virus 2	LYC2	L	6736	China	Pyrus communis	Wang et al., 2022	DOI: 10.3390/v14030576
MZ819707	Apple rubbery wood virus 2	LYXS-L	L	7367
MZ819705	Apple rubbery wood virus 2	LYC2	M	1607
MZ819708	Apple rubbery wood virus 2	LYXS-Ma	Ma	1547
MZ819709	Apple rubbery wood virus 2	LYXS-Mb	Mb	1602
MZ819706	Apple rubbery wood virus 2	LYC2	S	1387
MZ819711	Apple rubbery wood virus 2	LYXS	S	1243
MZ819710	Apple rubbery wood virus 2	LYXS-Sa	Sa	1510
MZ593727	Apple rubbery wood virus 2	F514	L	7371	South Africa	Pyrus communis	Bougard et al., 2022	DOI: 10.1094/PDIS-08-21-1631-PDN
MZ593725	Apple rubbery wood virus 2	F514	M	1289
MZ593726	Apple rubbery wood virus 2	F514	S	1463
OM908474	Apple rubbery wood virus 2	G41	M	1596	South Africa	Malus domestica	Bester et al., 2023	DOI: 10.1007/s42161-022-01167-2
OM908475	Apple rubbery wood virus 2	G41	S	1471
OP583924-OP583928	Apple rubbery wood virus 2	different	S	228	Italy	Malus domestica	Minutolo et al., 2023	DOI: 10.1007/s42161-023-01316-1
OP583929-OP583933	Apple rubbery wood virus 2	different	S	228		Pyrus communis
OR786098-OR786175	Apple rubbery wood virus 2	different	S	623	China	Malus domestica	Hu et al., 2024	doi.org/10.1007/s13313-024-00966-8
PP059851-PP059884	Apple rubbery wood virus 2	different	Ma	1279	China	Malus domestica	Liu et al, direct submission 2024
PP059885-PP059888	Apple rubbery wood virus 2	different	Mb	1268
PP059889-PP059892	Apple rubbery wood virus 2	different	Sb	1159
PP059893-PP059927	Apple rubbery wood virus 2	different	Sa	1354
PP059894	Apple rubbery wood virus 2	Fu Ji	Sa	1356
PP059924	Apple rubbery wood virus 2	Xianyang1-1	Sa	1352
OR640158	Apple rubbery wood virus 2	ARWV2_SgMa_T	M	1591	Turkey	Malus domestica	Akdura et al., 2024	doi.org/10.1094/PDIS-10-23-2151-PDN
OR640159	Apple rubbery wood virus 2	ARWV2_SgSa_T	S	1490
PV056527	Apple rubbery wood virus 2	S1	L	7295	Czech Republic	Malus domestica	Ben Mansour et al., 2025	DOI: 10.3390/v17050650
PV056540	Apple rubbery wood virus 2	S1	M	1202
PV056539	Apple rubbery wood virus 2	S1	S	970
PP319005	Apple rubbery wood virus 2	39652-CH		228	Switzerland	Pyrus communis	Fontdevila Pareta et al., 2025	doi.org/10.1094/PBIOMES-03-24-0030-FI

## Sheet: Table S7
	Table S7
	Percent identity matrix of the ARWV2 partial A/L, B/M and C/S segment sequences used in the phylogenetic analysis. The variants sequenced in this study are indicated by green colour. The HU variants which were found not only in apple are highlighted by yellow colour.
	A/
		MT364372	MW281497	MZ593727	MZ819707	NC_055534	OK562688	OP547332	PV056527	PX052011
	MT364372_apple_China		30.859	20.038	21.172	31.055	31.055	31.250	31.055	30.664
	MW281497_apple_USA	30.859		40.536	42.143	99.216	98.431	98.039	98.824	96.667
	MZ593727_pear_South-Africa	20.038	40.536		96.911	40.536	40.536	40.357	40.179	40.000
	MZ819707_pear_China	21.172	42.143	96.911		42.143	42.143	41.964	41.786	41.607
	NC_055534_apple_Germany	31.055	99.216	40.536	42.143		98.824	98.431	99.216	97.451
	OK562688_apple_Italy	31.055	98.431	40.536	42.143	98.824		98.431	98.431	97.451
	OP547332_apple_Brazil	31.250	98.039	40.357	41.964	98.431	98.431		98.039	97.059
	PV056527_apple_Czech_Republik	31.055	98.824	40.179	41.786	99.216	98.431	98.039		96.667
	PX052011_apple_HUB	30.664	96.667	40.000	41.607	97.451	97.451	97.059	96.667
	B/
		MZ593725	MZ819708	NC_055536	NC_055537	OK562689	OM908474	OP547334	PP059851	PV056540	PX052010
	MZ593725_pear_South-Africa		97.763	42.795	38.210	42.140	42.140	42.358	41.921	41.703	41.921
	MZ819708_pear_China	97.763		40.814	33.290	40.026	40.026	40.551	39.373	39.095	40.026
	NC_055536_apple_Germany	42.795	40.814		65.634	98.346	99.098	98.947	98.276	97.314	98.797
	NC_055537.1	38.210	33.290	65.634		65.929	65.929	66.077	66.206	65.944	65.782
	OK562689_apple_Italy	42.140	40.026	98.346	65.929		98.346	98.195	97.806	96.840	98.346
	OM908474_apple_South-Africa	42.140	40.026	99.098	65.929	98.346		98.947	98.276	97.630	98.797
	OP547334_apple_Brazil	42.358	40.551	98.947	66.077	98.195	98.947		98.119	97.788	98.647
	PP059851_apple_China	41.921	39.373	98.276	66.206	97.806	98.276	98.119		98.104	99.216
	PV056540_apple_Czech_Republik	41.703	39.095	97.314	65.944	96.840	97.630	97.788	98.104		98.262
	PX052010_apple_HUB	41.921	40.026	98.797	65.782	98.346	98.797	98.647	99.216	98.262
	C/
		MF062135	MN163135	MZ593726	MZ819710	NC_055533_Sb	NC_055535	OK562690	OM908475	OP547333	OR640159	PP059924	PV056539	PX052001	PX052002	PX052003	PX052004	PX052005	PX052006	PX052007	PX052008	PX052009
	MF062135_apple_Germany		99.223	42.571	37.126	75.146	99.415	99.029	98.641	99.417	96.505	97.087	98.058	98.252	98.447	98.252	98.252	98.252	98.252	98.252	98.252	98.058
	MN163135_pear_China	99.223		42.404	36.976	75.146	99.415	99.029	98.641	99.417	96.117	97.476	98.058	98.252	98.447	98.252	98.252	98.252	98.252	98.252	98.252	98.058
	MZ593726_pear_South-Africa	42.571	42.404		86.838	33.890	42.379	42.237	42.571	42.404	40.234	41.903	42.571	42.237	42.070	42.070	42.237	42.070	41.903	42.237	42.070	42.237
	MZ819710_pear_China	37.126	36.976	86.838		30.539	36.937	36.826	37.126	36.976	35.329	36.527	37.425	36.826	36.677	36.677	36.826	36.677	36.527	36.826	36.677	36.826
	NC_055533_Sb_apple_Germany	75.146	75.146	33.890	30.539		75.244	75.146	75.728	74.951	74.951	74.757	74.951	75.340	75.146	74.951	74.951	74.951	74.951	74.951	74.951	75.146
	NC_055535_apple_Germany	99.415	99.415	42.379	36.937	75.244		99.220	98.830	99.610	96.296	97.271	98.246	98.441	98.635	98.441	98.441	98.441	98.441	98.441	98.441	98.246
	OK562690_apple_Italy	99.029	99.029	42.237	36.826	75.146	99.220		98.447	99.223	96.117	96.893	97.864	98.058	98.252	98.058	98.058	98.058	98.058	98.058	98.058	97.864
	OM908475_apple_South-Africa	98.641	98.641	42.571	37.126	75.728	98.830	98.447		98.835	95.534	96.893	97.476	97.670	97.864	97.670	97.670	97.670	97.670	97.670	97.670	97.476
	OP547333_apple_Brazil	99.417	99.417	42.404	36.976	74.951	99.610	99.223	98.835		96.311	97.282	98.252	98.447	98.641	98.447	98.447	98.447	98.447	98.447	98.447	98.252
	OR640159_apple_Turkey	96.505	96.117	40.234	35.329	74.951	96.296	96.117	95.534	96.311		94.757	95.340	95.922	96.117	95.922	95.922	95.922	95.922	95.922	95.922	95.728
	PP059924_apple_China	97.087	97.476	41.903	36.527	74.757	97.271	96.893	96.893	97.282	94.757		96.311	96.505	96.699	96.505	96.505	96.505	96.505	96.505	96.505	96.311
	PV056539_apple_Czeh_Republik	98.058	98.058	42.571	37.425	74.951	98.246	97.864	97.476	98.252	95.340	96.311		97.476	97.670	97.476	97.476	97.476	97.476	97.476	97.476	97.282
	PX052001_apple_HUA	98.252	98.252	42.237	36.826	75.340	98.441	98.058	97.670	98.447	95.922	96.505	97.476		99.806	99.612	99.612	99.612	99.612	99.612	99.612	99.417
	PX052002_apple_HUB	98.447	98.447	42.070	36.677	75.146	98.635	98.252	97.864	98.641	96.117	96.699	97.670	99.806		99.806	99.806	99.806	99.806	99.806	99.806	99.612
	PX052003_apple_HUC	98.252	98.252	42.070	36.677	74.951	98.441	98.058	97.670	98.447	95.922	96.505	97.476	99.612	99.806		99.612	99.612	99.612	99.612	99.612	99.417
	PX052004_apple_HUD	98.252	98.252	42.237	36.826	74.951	98.441	98.058	97.670	98.447	95.922	96.505	97.476	99.612	99.806	99.612		99.612	99.612	99.612	99.612	99.417
	PX052005_apple_HUE	98.252	98.252	42.070	36.677	74.951	98.441	98.058	97.670	98.447	95.922	96.505	97.476	99.612	99.806	99.612	99.612		99.612	99.612	99.612	99.417
	PX052006_apple_HUF	98.252	98.252	41.903	36.527	74.951	98.441	98.058	97.670	98.447	95.922	96.505	97.476	99.612	99.806	99.612	99.612	99.612		99.612	99.612	99.417
	PX052007_apple_HUG	98.252	98.252	42.237	36.826	74.951	98.441	98.058	97.670	98.447	95.922	96.505	97.476	99.612	99.806	99.612	99.612	99.612	99.612		99.612	99.806
	PX052008_apple_HUH	98.252	98.252	42.070	36.677	74.951	98.441	98.058	97.670	98.447	95.922	96.505	97.476	99.612	99.806	99.612	99.612	99.612	99.612	99.612		99.417
	PX052009_apple_HUI	98.058	98.058	42.237	36.826	75.146	98.246	97.864	97.476	98.252	95.728	96.311	97.282	99.417	99.612	99.417	99.417	99.417	99.417	99.806	99.417

## Sheet: Table S8
	Table S8
	List of the miRNAs which expression showed the biggest change during the ARWV2 infection
	A/ List of the Malus domestica miRNAs, which expression difference between the ARWV2-infected and no-infected libraries was characterised by smaller than 10-3 P-value, ranked according to their fold change.
	Name	Max group mean	Log₂ fold change	Fold change	P-value	FDR p-value	Bonferroni	sequence	potential target	function of the target
	mdm-miR398b	367678	7.45207	175.104	3.07557e-07	2.12214e-05	4.24428e-05	UGUGUUCUCAGGUCGCCCCUG	CDS1 and CDS2	Cu metabolism, role in proteosomal degradation during virus infection, response to biotic and abiotic stress
	mdm-miR408a	9479	6.73686	106.659	8.16911e-06	0.000225467	0.00112734	AUGCACUGCCUCUUCCCUGGC	peptide chain release factor, laccase	miR408 can also enhance the content of antioxidants in cells, improve the antioxidant capacity of plants, and thereby improve the tolerance to various stresses
	mdm-miR408b	12199.8	6.30876	79.273	8.07007e-06	0.000225467	0.00111367	ACAGGGAAGAGGUAGAGCAUG	peptide chain release factor, laccase
	mdm-miR397a	2066.75	5.0758	33.7262	7.42754e-05	0.00146429	0.01025	UUGAGUGCAGCGUUGAUGAAA	target the laccase (LAC) genes	lignin synthesis
	mdm-miR7125	4006.75	2.66261	6.33176	0.00423491	0.0487015	0.584418	CGAACUUAUUGCAACUAGCUU	cinnamoyl-coenzyme A reductase gene (CCR),	biosynthesis of lignin and anthocyanins in response to light and salicylic acid (SA) signals
	mdm-miR10996a	598.25	2.64401	6.25067	0.00246279	0.0339865	0.339865	ACACCAUCGCAUCUCAUGUUCC	transcription factor bHLH94-like
	mdm-miR482d	148	-2.25129	-4.76109	0.0023785	0.0339865	0.328233	AAUGGAAGGGUAGGAAAGAAG	NBS-LRR genes	pathogen recognition
	mdm-miR396b	12176	-2.34794	-5.09095	0.00296246	0.0371654	0.408819	UUCCACAGCUUUCUUGAACUG	GRF growth responsive factor + egyebek	coordination of cell division
	mdm-miR156t	260	-2.85729	-7.24651	0.00567034	0.0577648	0.782507	UUGACAGAAGAGAGAGAGCAG	SQUAMOSA-PROMOTER BINDING PROTEIN-LIKE (SPL)	transition from vegetative to reproductive growth
	mdm-miR7123a	8	-3.32768	-10.04	0.0058602	0.0577648	0.808707
	mdm-miR10982a	17	-3.5861	-12.0095	0.000976011	0.0168362	0.13469	CGGAAUGAAGCUUACGAGAAUG	homeobox-leucine zipper protein HDG11-like
	mdm-miR482a-5p	8586	-4.80415	-27.9379	2.65576e-06	0.000122165	0.000366495	AAUGGAAGGGUAGGAAAGAAG	NBS-LRR genes	pathogen recognition
	mdm-miR171o	2	-5.36356	-41.1711	5.52816e-05	0.00127148	0.00762886
	mdm-miR399k	77	-8.18639	-291.307	0	0	0	UGCCAAAGGAGAGUUGCCCUU	probable ubiquitin-conjugating enzyme and inorganic phosphate transporter 8-like	long distance signal for regulators
	B/ Results of the target prediction of miR399, miR10996, and miR10982 using psRNA TargetFinder.
	miRNA_Acc.	Target_Acc.	Expectation	UPE$	miRNA_start	miRNA_end	Target_start	Target_end	miRNA_aligned_fragment	alignment	Target_aligned_fragment	Inhibition	Multiplicity
	mdm-miR399k	MD05G1312700	1.5	-1	1	21	1145	1165	UGCCAAAGGAGAGUUGCCCUU	::::::: ::::::::::::	UAGGGCAAAUCUCCUUUGGCA	Cleavage	6
			1.5	-1	1	21	1202	1222	UGCCAAAGGAGAGUUGCCCUU	::::::: ::::::::::::	UAGGGCAAAUCUCCUUUGGCA	Cleavage	6
			1.5	-1	1	21	722	742	UGCCAAAGGAGAGUUGCCCUU	.:::::: ::::::::::::	UGGGGCAAAUCUCCUUUGGCA	Cleavage	6
			2	-1	1	21	955	975	UGCCAAAGGAGAGUUGCCCUU	::::::. ::::::::::::	UAGGGCAGAUCUCCUUUGGCA	Cleavage	6
			2	-1	1	21	1091	1111	UGCCAAAGGAGAGUUGCCCUU	:::::: :::.::::::::	UUGGGCAAAUCUUCUUUGGCA	Cleavage	6
			2.5	-1	1	21	825	845	UGCCAAAGGAGAGUUGCCCUU	: :::: ::::::::::::	UUGAGCAAAUCUCCUUUGGCA	Cleavage	6
		MD07G1237100	1.5	-1	1	21	248	268	UGCCAAAGGAGAGUUGCCCUU	:::::::::::.:::::::	CAGGGCAACUCUUCUUUGGCU	Cleavage	1
		MD10G1294500	1.5	-1	1	21	1113	1133	UGCCAAAGGAGAGUUGCCCUU	::::::: ::::::::::::	UAGGGCAAAUCUCCUUUGGCA	Cleavage	7
			1.5	-1	1	21	1172	1192	UGCCAAAGGAGAGUUGCCCUU	::::::: ::::::::::::	UAGGGCAAAUCUCCUUUGGCA	Cleavage	7
			2	-1	1	21	888	908	UGCCAAAGGAGAGUUGCCCUU	::::::. ::::::::::::	UAGGGCAGAUCUCCUUUGGCA	Cleavage	7
			2.5	-1	1	21	1059	1079	UGCCAAAGGAGAGUUGCCCUU	:::::: :::.::::::.:	UCGGGCAAAUCUUCUUUGGUA	Cleavage	7
	mdm-miR10996a	MD01G1037100	3	-1	1	22	204	225	ACACCAUCGCAUCUCAUGUUCC	.:::: ::: :::.::::::	AUGACAUUAGAGGCGGUGGUGU	Translation	1
	mdm-miR10982a	MD06G1236400	2	-1	1	22	1309	1330	CGGAAUGAAGCUUACGAGAAUG	:. :::::::.::::: :::::	CGAUCUCGUAGGCUUCCUUCCG	Cleavage	1

## Sheet: Table S9
	Table S9
	Comparision of the expression of sRNAs of the ARWV2 infected and non-infected libraries, targeting the genes on the phenylpropanoid pathway
	A/RPM of the sRNA reads mapped to the different genes on the phenylpropanoid pathway in the ARWV2 infected and non-infected libraries.
	Gene ID	Gene name	ARWV2-infected								ARWV2 non-infected
			1_Zsz		7_Freedom		9_Hesztiai		9_RosmertaSz		17_ReglindisAP1		19_RemoAP3		20_ReglindisE1
			virus mapped	virus unmapped	virus mapped	virus unmapped	virus mapped	virus unmapped	virus mapped	virus unmapped	virus mapped	virus unmapped	virus mapped	virus unmapped	virus mapped	virus unmapped
	MD01G1106900	PAL 1A	0	3.3	0	1.04	0	11.26	0	20.14	0	0	0	0	0	0
	MD07G1172700	PAL 1B	0	4.84	0	1.04	0	9.1	0	21.51	0	0	0	0	0	1.38
	MD12G1116700	PAL 1C	0	35.12	0	4.78	0.11	22.18	0	29.17	0	0	0	0	0	2.07
	MD13G1113700	4CL	0	2.69	0	0	0	0	0	0	0	0	0	0	0	0
	MD10G1064200	F5H1	0	6.76	0	105.12	0	4.55	0.09	39.53	0	0	0	0.63	0	0.95
	MD07G1300200	COMT1	0	0.38	0.1	0	0.11	0	0.09	2.58	0	0	0	0.52	0	0
	MD10G1155000	CAD7	0	0.77	0	0	0	0	0	2.67	0	0	0	0	0	2.07
	MD15G1008100	CAD9	0	10.22	0	19.43	0	9.33	0	15.54	0	0	0	0	0	1.04
	MD01G1234900	LAC15	0	27.97	0	6.97	0	66.87	0	69.96	0	0	0	0	0	3.97
	MD07G1230500	PRX52	0	0	0	0	0	0	0	0.46	0	0	0	0	0	0
	MD15G1172800	PRX25	0	7.61	0	18.6	0	5.12	0	4.05	0	0	0	0	0	0
	MD08G1057400	CM2	0.08	2.31	0	0	0	0.68	0.09	5.33	0	0	0	1.36	0	1.64
	MD06G1201700	Flavonoid 3' mono-oxygenase	0	0.54	0	0	0	0	0	3.68	0	0	0	3.05	0	0.69
	MD03G1010700	dirigent protien22	0	3.07	0	0.52	0	1.82	0	3.49	0	0	0	0	0	0
	B/Statistical analysis of the expression of the sRNA reads mapped to the different genes on the phenylpropanoid pathway in the ARWV2 infected and non-infected libraries.
	Gene name	P-value	Mean of INFECTED	Mean of NON-INFECTED	Difference	SE of difference	t ratio	q value
	PAL 1A	0.092693	9.86	0	9.86	4.753	2.075	0.218447
	PAL 1B	0.110925	10.16	0.46	9.703	5.017	1.934	0.224068
	PAL 1C	0.068534	16.28	0.69	15.59	6.737	2.314	0.212501
	4CL	0.436588	0.6725	0	0.6725	0.7957	0.8452	0.582824
	F5H1	0.224308	38.99	0.5267	38.46	27.75	1.386	0.396464
	COMT1	0.48264	0.74	0.1733	0.5667	0.7476	0.758	0.582824
	CAD7	0.863996	0.86	0.69	0.17	0.9429	0.1803	0.897481
	CAD9	0.005282	13.63	0.3467	13.28	2.819	4.712	0.074685
	LAC15	0.070649	42.94	1.323	41.62	18.17	2.29	0.212501
	PRX52	0.436588	0.115	0	0.115	0.1361	0.8452	0.582824
	PRX25	0.075142	8.845	0	8.845	3.947	2.241	0.212501
	CM2	0.494617	2.08	1	1.08	1.467	0.7363	0.582824
	Flavonoid 3' mono-oxygenase	0.888596	1.055	1.247	-0.1917	1.301	0.1474	0.897481
	dirigent protien22	0.037679	2.225	0	2.225	0.7926	2.807	0.212501
			markes the values, lower than 0,08
